# Supplementary material for: Behavioral and Cultural Insights, a Nationwide Study Based on Repetitive Surveys of WHO Behavioral Insights Tool in Greece Regarding COVID-19 Pandemic and Vaccine Acceptance
Source: Int J Environ Res Public Health. 2022 Dec 23;20(1):216. doi: 10.3390/ijerph20010216 (PMC9819918; doi:10.3390/ijerph20010216)
Supplement: Supplementary file 1 [file ijerph-20-00216-s001.zip]

Archive with 1 entries (1 files):
- ijerph-1888246-supplementary.pdf
